# Supplementary material for: Performance evaluation of frequency division duplex (FDD) massive multiple input multiple output (MIMO) under different correlation models
Source: PeerJ Comput Sci. 2022 Jun 21;8:e1017. doi: 10.7717/peerj-cs.1017 (PMC9299273; doi:10.7717/peerj-cs.1017)
Supplement: Supplemental Information 1 [file peerj-cs-08-1017-s001.zip]

Archive with 14 entries (14 files):
- ASR_Exp.m
- ASR_OR.m
- ASR_P_DoF.m
- ASR_Weichselberger.m
- funWeich.m
- MSE_Weichselberger.m
- Normalized_eigenvalue_and_CDF_Lap.m
- Normalized_eigenvalue_and_CDF_P_DoF.m
- Results_Raw_Data.m
- variance_exp.m
- variance_lap.m
- variance_OR.m
- variance_P_DoF.m
- variance_Weich.m
