# Supplementary material for: Performance evaluation of frequency division duplex (FDD) massive multiple input multiple output (MIMO) under different correlation models
Source: PeerJ Comput Sci. 2022 Jun 21;8:e1017. doi: 10.7717/peerj-cs.1017 (PMC9299273; doi:10.7717/peerj-cs.1017)
Supplement: Supplemental Information 1 [file peerj-cs-08-1017-s001.zip › ASR_OR.m]

%% ASR calculation  

clear all; rng('shuffle');  warning off

% Number of users
K = 10;
SNRdbvec=[0:5:30];
theta_deg=[30,30,30,30,30,30,30,30];
% Number of BS antennas 
N=128; % 8*16

% Normalized antenna distance
D=1/2; % 

% Number of channel realization 
Navg=100;

% training power and data power per slot 
Pt=1;
Pd=1;

S_UK=zeros(N,N);
Sum_Ck=zeros(N,N);
Ck_all = zeros(N,N,K);
     
for k1 = 1:numel(theta_deg)


  
     AoA=30;
         theta=AoA*pi/180; 
        
        
        omega=5; % Anguler spread 
       
        D=0.5;   % Antennas distance 
        
        Delta = omega*pi/180; 
        
        firstRow = zeros(N,1);

         for col = 1:N  
                 Antenndistance = col-1;   
                 F = @(alpha)exp(-1i*2*pi*D*Antenndistance*sin(alpha))/(2*Delta);    
                 firstRow(col) = integral(F,theta-Delta,theta+Delta);  
         end
                 
        Rk=  toeplitz(firstRow,conj(firstRow));

end

      %  Generate pilot matrix as in the Bazzi conference 
      [Uk_bz, Dk_bz,VK_bz] = eig(Rk);
      [lambda_k_bz,pi_k_bz] = sort(diag(Dk_bz),'descend');
      Uk_bz = Uk_bz(:,pi_k_bz);

      
      
       E_percent=99.99;
       Tmin1=  sum(cumsum(lambda_k_bz)/sum(lambda_k_bz) < E_percent/100)+1;
    
      thold = 0.9;
      Pthold_k = sum(lambda_k_bz > thold);
      
      Tmin=Pthold_k;
      

      Tcoh=100;

Sum_rate_zf_persnr_per= zeros(1,numel(SNRdbvec));
Sum_rate_zf_persnr= zeros(1,numel(SNRdbvec));


for s1 = 1:numel(SNRdbvec)
    
    SNRdB = SNRdbvec(s1);
    SNR_t = 10^(SNRdB/10);
    
     fprintf('  SNRdB= %g ', SNRdB);
     
     
     % SNR of the training and data 
     SNR_d=SNR_t;
     
     % noise varaiance \segma as given in the conference 
     var_t=Pt/SNR_t;
     var_d=Pd/SNR_d;
    
 
     S_opt_bz_norm= Uk_bz(:,1:Tmin)/sqrt(trace(Uk_bz(1:N,1:Tmin)'*Uk_bz(1:N,1:Tmin)));       
    S_opt_bz=sqrt(SNR_t)*sqrt(Tmin)*S_opt_bz_norm; 
 
   
    R_all_rate_per= zeros(1,Navg);
    R_allusers_rate= zeros(1,Navg);
  
  NMSE_re=zeros(1,Navg);
 for m1 = 1:Navg

 
     H_mat=zeros(N,K);
     H_hat_mat=zeros(N,K);
     E_mat=zeros(N,K);
     NMSE_mat=zeros(1,K);
      
    for k3=1:K
    
       
        sqrt_Ck=sqrtm(Rk);
        h_k=sqrt_Ck*(randn(N, 1) + 1i*randn(N, 1))*(1/sqrt(2));
        

        H_mat(:,k3)=h_k;
        

        nk=(1/sqrt(2))*(randn(Tmin,1) + 1i*randn(Tmin,1));
    
        y_k=S_opt_bz'*h_k+nk;
 
        h_hat= Rk*S_opt_bz/(S_opt_bz'*Rk*S_opt_bz + eye(Tmin))*y_k;
  
        H_hat_mat(:,k3)= h_hat;
        
        E_mat(:,k3)=h_k-h_hat;
        
        NMSE_mat(k3)=norm(h_k - h_hat)^2;

       
    end
    
    Phi = Rk*S_opt_bz/(S_opt_bz'*Rk*S_opt_bz + eye(Tmin))*S_opt_bz'*Rk;
     MSE_sum(:,:)=Rk-Phi;
    

         
   %%  Prefect SINR 
    SINR_Bazzi_per=zeros(1,K);
         
         for k1 = 1:K       
             
     
             H_entire=   transpose(H_mat);
                       
             h_true_k=H_entire(k1,:);
             
            
             ZF_precoder= pinv(H_entire);
            
              pt=Pt/K;    
                       
             f_k_zf_per=sqrt(pt)*ZF_precoder(:,k1)/sqrt(trace(ZF_precoder(:,k1)*ZF_precoder(:,k1)'));
             

              Spow= abs(h_true_k*f_k_zf_per).^2;
        
              SINR_Bazzi_per(k1)=Spow/var_d;
         end 
        

      Rper_k = log2(1+SINR_Bazzi_per);   
        
   
      R_all_rate_per(m1)= sum(Rper_k);
  
      
      
      
%% Imperfect CSI 
      
       SINR_Bazzi =zeros(1,K);
       Spow=zeros(1,K);
       Interf_zf=0;
       
        for k1 = 1:K
            
          ek_T = transpose(E_mat(:,k1));
         
         
         H_hat_T=   transpose(H_hat_mat);
         
     
         F_ZF_per_unnorm=pinv(H_hat_T);

          pt=1/K;
         
         for j1 = 1:K
            if (k1~=j1)
               
              f_j_zf=  sqrt(pt)* F_ZF_per_unnorm(:,j1)/sqrt(trace(F_ZF_per_unnorm(:,j1)*F_ZF_per_unnorm(:,j1)'));  
              Interf_zf= Interf_zf + abs(ek_T*f_j_zf).^2;
  
            end

          end
              
 
           h_true_k= H_entire(k1,:);
            
           f_k_zf=  sqrt(pt)* F_ZF_per_unnorm(:,k1)/sqrt(trace(F_ZF_per_unnorm(:,k1)*F_ZF_per_unnorm(:,k1)'));  
        
           Spow= abs(h_true_k*f_k_zf).^2;
          
       
           SINR_Bazzi(k1)=Spow/(Interf_zf+var_d);     
        end 
       
          R_allusers_rate(m1) = sum(log2(1+SINR_Bazzi));  
          
          NMSE_re(m1)=  sum(NMSE_mat)/(N*K); 
        
        
 end
  MSE_sim(s1)=mean(NMSE_re) ;
  NSMSE_the(s1)= real(trace((MSE_sum))/(N));
   
  Sum_rate_zf_persnr_per(s1)= mean(R_all_rate_per);
  Sum_rate_zf_persnr(s1)= (1-(Tmin/Tcoh))*mean(R_allusers_rate);
end


figure(1); hold on;box on; grid on;
plot(SNRdbvec,Sum_rate_zf_persnr_per,'b*-','LineWidth',1.5,'MarkerSize',7.5)  
plot(SNRdbvec,Sum_rate_zf_persnr,'bs:','LineWidth',1.5,'MarkerSize',7.5)

xlabel('SNR_{d}[dB]','FontSize',12);
ylabel('Achievable sum rate (bits/sec/Hz)','FontSize',12);
fig_1=legend('Perfect CSI, OR, \omega=5^o','Imperfect CSI, OR, \omega=5^o'); 
set(fig_1,'FontSize',12);
legend boxoff 


% figure(2); hold on;box on;
% plot(SNRdbvec,NSMSE_the,'ro','LineWidth',1.5,'MarkerSize',7.5);hold on
% plot(SNRdbvec,MSE_sim,'r-','LineWidth',1.5,'MarkerSize',7.5)
% 
% set(gca,'YScale','Log');
% grid on;
% xlabel('SNRdB','FontSize',12)
% ylabel('NMSE','FontSize',12)
% legend boxoff 
