# Supplementary material for: Performance evaluation of frequency division duplex (FDD) massive multiple input multiple output (MIMO) under different correlation models
Source: PeerJ Comput Sci. 2022 Jun 21;8:e1017. doi: 10.7717/peerj-cs.1017 (PMC9299273; doi:10.7717/peerj-cs.1017)
Supplement: Supplemental Information 1 [file peerj-cs-08-1017-s001.zip › funWeich.m]

function R = funWeich(M,alphaValues)

% This function is to implemente the channel covariance matrix based on 
% Weichselberger modelat the transmting side same as EMil paper 
%INPUT:
%M             = Number of antennas
% alphaValues= The correlation coefficient e.g.,  0.33;
%angular of Spread = Angular spread around the main angle of arrival
%OUTPUT:
%R             = M x M channel covariance matrix at the TX side 


Realization=1000;
        
RN=zeros(M,M,Realization);
          
     for n1 = 1:Realization  
         V = abs(randn(1,M)+1i*randn(1,M)).^2; 
         Vscaled = V*diag(alphaValues.^(0:M-1));        
          Vscaled = M*Vscaled/sum(Vscaled(:));  
          RN(:,:,n1) = diag(sum(Vscaled,1));
     end
     
   R=mean(RN,3);


end
