# Supplementary material for: Performance evaluation of frequency division duplex (FDD) massive multiple input multiple output (MIMO) under different correlation models
Source: PeerJ Comput Sci. 2022 Jun 21;8:e1017. doi: 10.7717/peerj-cs.1017 (PMC9299273; doi:10.7717/peerj-cs.1017)
Supplement: Supplemental Information 1 [file peerj-cs-08-1017-s001.zip › MSE_Weichselberger.m]

% Calculate the MSE
warning off

clear all; rng('shuffle');  
% Number of users
K = 10;

% SNR vector 
SNRdbvec=[0:5:30];

% Number of BS antennas 
N=128; % 8*16

% Number of channel realization 
Navg=10000;

Pt=1;
Pd=1;


   %% Weich model

     Rk=funWeich(N,0.66); %0.66 0.33
     C=Rk;
   


     
      %  Generate pilot matrix as in the Bazzi conference 
      [Uk_bz, Dk_bz,VK_bz] = eig(C);
      [lambda_k_bz,pi_k_bz] = sort(diag(Dk_bz),'descend');
      Uk_bz = Uk_bz(:,pi_k_bz);

      Tmin=10;
      
      Tcoh=100;


for s1 = 1:numel(SNRdbvec)
    
    SNRdB = SNRdbvec(s1);
    SNR_t = 10^(SNRdB/10);
    
     fprintf('  SNRdB= %g ', SNRdB);
     
       
     % SNR of the training and data 
     SNR_d=SNR_t;
     
     % noise varaiance \segma as given in the conference 
     var_t=Pt/SNR_t;
     var_d=Pd/SNR_d;
    
 
    S_opt_bz_norm= Uk_bz(:,1:Tmin)/sqrt(trace(Uk_bz(1:N,1:Tmin)'*Uk_bz(1:N,1:Tmin)));       
    
 
    S_opt_bz=sqrt(SNR_t)*sqrt(Tmin)*S_opt_bz_norm; 
 
   

  NMSE_re=zeros(1,Navg);
  
  
 for m1 = 1:Navg

      H_mat=zeros(N,K);
     H_hat_mat=zeros(N,K);
     E_mat=zeros(N,K);
      NMSE_mat=zeros(1,K);
      
      
    for k3=1:K
    
         Ck=C;      
        sqrt_Ck=sqrtm(Ck);
   
        
        h_k=sqrt_Ck*(randn(N, 1) + 1i*randn(N, 1))*(1/sqrt(2));
        
        H_mat(:,k3)=h_k;
        
        nk=(1/sqrt(2))*(randn(Tmin,1) + 1i*randn(Tmin,1));
    
        y_k=S_opt_bz'*h_k+nk;
     
        h_hat= Ck*S_opt_bz/(S_opt_bz'*Ck*S_opt_bz + eye(Tmin))*y_k;
        
        H_hat_mat(:,k3)= h_hat;
        
         E_mat(:,k3)=h_k-h_hat;
        
        NMSE_mat(k3)=norm(h_k - h_hat)^2;

       
    end
    
    Phi = Ck*S_opt_bz/(S_opt_bz'*Ck*S_opt_bz + eye(Tmin))*S_opt_bz'*Ck;
    MSE_sum(:,:)=Ck-Phi;
    NMSE_re(m1)=  sum(NMSE_mat)/(N*K); 
        
        
 end
  MSE_sim(s1)=mean(NMSE_re) ;
  NSMSE_the(s1)= real(trace((MSE_sum))/(N));

end

 
figure(1); hold on;box on;

plot(SNRdbvec,NSMSE_the,'ro','LineWidth',1.5,'MarkerSize',7.5);hold on
plot(SNRdbvec,MSE_sim,'r-','LineWidth',1.5,'MarkerSize',7.5)

set(gca,'YScale','Log');
grid on;
xlabel('SNRdB','FontSize',12)
ylabel('NMSE','FontSize',12)
legend boxoff 
