# Supplementary material for: Performance evaluation of frequency division duplex (FDD) massive multiple input multiple output (MIMO) under different correlation models
Source: PeerJ Comput Sci. 2022 Jun 21;8:e1017. doi: 10.7717/peerj-cs.1017 (PMC9299273; doi:10.7717/peerj-cs.1017)
Supplement: Supplemental Information 1 [file peerj-cs-08-1017-s001.zip › Normalized_eigenvalue_and_CDF_Lap.m]

% How to calculate the Normalized eigenvalue and CDF
clear all; 

% Number of BS antennas 
N=128; 


 %% Lap 
 
 AoA=30;
 theta=AoA*pi/180;       
 antennaSpacing = 1/2;
 ASDdeg=5;
 
 %Compute the ASD in radians based on input
 ASD = ASDdeg*pi/180;


%The correlation matrix has a Toeplitz structure, so we only need to
%compute the first row of the matrix
firstRow = zeros(N,1);


%Go through all the columns of the first row
for column = 1:N
    
       % Distance from the first antenna
      distance = antennaSpacing*(column-1);
  
       % Set the scale parameter of the Laplace distribution
        LaplaceScale = ASD/sqrt(2);
        
       % Define integrand of (2.23)
        F = @(Delta)exp(1i*2*pi*distance*sin(theta+Delta)).*exp(-abs(Delta)/LaplaceScale)/(2*LaplaceScale);
        
       % Compute the integral in (2.23) by including 20 standard deviations
        firstRow(column) = integral(F,-20*ASD,20*ASD);
        
    
end

%%Compute the spatial correlation matrix by utilizing the Toeplitz structure
C = toeplitz(firstRow);


   
       [Uk, Dk,VK] = eig(C);
       [lambda_k,pi_k] = sort(diag(Dk),'descend');
       Uk = Uk(:,pi_k);
       
 

 
    Lambda_save(:)=lambda_k;
    lambda_k(lambda_k<0) = 1e-16;


%Channel correlation matrix with uncorrelated fading
R_uncorrelated = eye(N);
eigenvalues_uncorr = flipud(eig(R_uncorrelated));


figure(2);hold on; box on;  grid off;

set(gca,'YScale','Log'), %grid on
Y5=[0.75, 0, 0.75];
plot(1:N,(eigenvalues_uncorr),'-','LineWidth',1.2,'Color',Y5);
plot(1:N,(Lambda_save),'g--','LineWidth',1.4);


xlabel('Eigenvalue number in decreasing order','FontSize',12);
ylabel('Normalized eigenvalue [dB]','FontSize',12);
legend boxoff 


figure(3);hold on; box on;  grid off;
Plot_R_1=cdfplot((Lambda_save));
set(Plot_R_1,'LineWidth',1.4)
     

figure(4);hold on; box on;  grid on


Y5=[0.75, 0, 0.75];


plot(1:N,(eigenvalues_uncorr),'-','LineWidth',1.2,'Color',Y5);
plot(1:N,(Lambda_save),'g--','LineWidth',1.4);


xlabel('Eigenvalue number in decreasing order','FontSize',12);
ylabel('Eigenvalue','FontSize',12);

%set(fig_1,'FontSize',12);
legend boxoff 
