# Supplementary material for: Performance evaluation of frequency division duplex (FDD) massive multiple input multiple output (MIMO) under different correlation models
Source: PeerJ Comput Sci. 2022 Jun 21;8:e1017. doi: 10.7717/peerj-cs.1017 (PMC9299273; doi:10.7717/peerj-cs.1017)
Supplement: Supplemental Information 1 [file peerj-cs-08-1017-s001.zip › Normalized_eigenvalue_and_CDF_P_DoF.m]

% How to calculate the Normalized eigenvalue and CDF
clear all; 

% Number of BS antennas 
N=128; 

%% P-DoF 
     C=0.5;     % This is the parameter that control the correlation (0.9) very high 
     P=C*N;     % This is like Hoydis represent the correlation  
     P=round(P);
    % Dk= N/P*diag([diag(eye(P))' zeros(1,N-P)]);
 
    % % Generate a Gaussian matrices and take an arbitrary unitary
     AAA=[randn(N,N)+1i*randn(N,N)]/sqrt(2); 
     [U1,S1,Aa]=svd(AAA); %% Take the SVD 
     AA=U1(:,1:P); % Same as the A in hoydis paper    
     Rk=(N/P)*AA*AA';
     Rk=(Rk+Rk')/2;  
        
        
   % Generate pilot matrix    
    [Uk, Dk,VK] = eig(Rk);
    [lambda_k,pi_k] = sort(diag(Dk),'descend');
    Uk = Uk(:,pi_k);

    Lambda_save(:)=lambda_k;
    lambda_k(lambda_k<0) = 1e-16;


%Channel correlation matrix with uncorrelated fading
R_uncorrelated = eye(N);
eigenvalues_uncorr = flipud(eig(R_uncorrelated));


figure(2);hold on; box on;  grid off;

set(gca,'YScale','Log'), %grid on
Y5=[0.75, 0, 0.75];
plot(1:N,(eigenvalues_uncorr),'-','LineWidth',1.2,'Color',Y5);
plot(1:N,(Lambda_save),'g--','LineWidth',1.4);


xlabel('Eigenvalue number in decreasing order','FontSize',12);
ylabel('Normalized eigenvalue [dB]','FontSize',12);
legend boxoff 


figure(3);hold on; box on;  grid off;
Plot_R_1=cdfplot((Lambda_save));
set(Plot_R_1,'LineWidth',1.4)
     

figure(4);hold on; box on;  grid on


Y5=[0.75, 0, 0.75];


plot(1:N,(eigenvalues_uncorr),'-','LineWidth',1.2,'Color',Y5);
plot(1:N,(Lambda_save),'g--','LineWidth',1.4);


xlabel('Eigenvalue number in decreasing order','FontSize',12);
ylabel('Eigenvalue','FontSize',12);

%set(fig_1,'FontSize',12);
legend boxoff 
