# Supplementary material for: Performance evaluation of frequency division duplex (FDD) massive multiple input multiple output (MIMO) under different correlation models
Source: PeerJ Comput Sci. 2022 Jun 21;8:e1017. doi: 10.7717/peerj-cs.1017 (PMC9299273; doi:10.7717/peerj-cs.1017)
Supplement: Supplemental Information 1 [file peerj-cs-08-1017-s001.zip › Results_Raw_Data.m]

warning off
%% Results 

%% Pdof variance
M = 1:2:200;

% C01 =low 
% C05=High
variance_c01=[NaN;NaN;1.00000000000000;1.00000000000000;1.00000000000000;1.00000000000000;1;0.500000000000000;0.500000000000000;0.500000000000000;0.500000000000000;0.500000000000000;0.333333333333333;0.333333333333333;0.333333333333333;0.333333333333333;0.333333333333334;0.250000000000000;0.250000000000000;0.250000000000000;0.250000000000000;0.250000000000000;0.200000000000000;0.200000000000000;0.200000000000000;0.200000000000000;0.200000000000000;0.166666666666667;0.166666666666667;0.166666666666667;0.166666666666667;0.166666666666667;0.142857142857143;0.142857142857143;0.142857142857143;0.142857142857143;0.142857142857143;0.125000000000000;0.125000000000000;0.125000000000000;0.125000000000000;0.125000000000000;0.111111111111111;0.111111111111111;0.111111111111111;0.111111111111111;0.111111111111111;0.100000000000000;0.100000000000000;0.100000000000000;0.100000000000000;0.100000000000000;0.0909090909090909;0.0909090909090909;0.0909090909090909;0.0909090909090909;0.0909090909090909;0.0833333333333333;0.0833333333333333;0.0833333333333333;0.0833333333333334;0.0833333333333333;0.0769230769230770;0.0769230769230769;0.0769230769230769;0.0769230769230769;0.0769230769230769;0.0714285714285714;0.0714285714285715;0.0714285714285714;0.0714285714285714;0.0714285714285714;0.0666666666666667;0.0666666666666666;0.0666666666666667;0.0666666666666667;0.0666666666666667;0.0625000000000000;0.0625000000000000;0.0625000000000000;0.0625000000000000;0.0625000000000000;0.0588235294117647;0.0588235294117647;0.0588235294117647;0.0588235294117647;0.0588235294117647;0.0555555555555556;0.0555555555555555;0.0555555555555556;0.0555555555555555;0.0555555555555555;0.0526315789473684;0.0526315789473684;0.0526315789473684;0.0526315789473684;0.0526315789473684;0.0500000000000000;0.0500000000000000;0.0500000000000000];
variance_c05=[1;0.500000000000000;0.333333333333333;0.250000000000000;0.200000000000000;0.166666666666667;0.142857142857143;0.125000000000000;0.111111111111111;0.100000000000000;0.0909090909090909;0.0833333333333333;0.0769230769230769;0.0714285714285714;0.0666666666666666;0.0625000000000000;0.0588235294117647;0.0555555555555555;0.0526315789473685;0.0500000000000000;0.0476190476190476;0.0454545454545455;0.0434782608695652;0.0416666666666667;0.0400000000000000;0.0384615384615385;0.0370370370370370;0.0357142857142857;0.0344827586206897;0.0333333333333333;0.0322580645161290;0.0312500000000000;0.0303030303030303;0.0294117647058823;0.0285714285714286;0.0277777777777778;0.0270270270270270;0.0263157894736842;0.0256410256410256;0.0250000000000000;0.0243902439024390;0.0238095238095238;0.0232558139534884;0.0227272727272727;0.0222222222222222;0.0217391304347826;0.0212765957446808;0.0208333333333333;0.0204081632653061;0.0200000000000000;0.0196078431372549;0.0192307692307692;0.0188679245283019;0.0185185185185185;0.0181818181818182;0.0178571428571429;0.0175438596491228;0.0172413793103448;0.0169491525423729;0.0166666666666667;0.0163934426229508;0.0161290322580645;0.0158730158730159;0.0156250000000000;0.0153846153846154;0.0151515151515152;0.0149253731343284;0.0147058823529412;0.0144927536231884;0.0142857142857143;0.0140845070422535;0.0138888888888889;0.0136986301369863;0.0135135135135135;0.0133333333333333;0.0131578947368421;0.0129870129870130;0.0128205128205128;0.0126582278481013;0.0125000000000000;0.0123456790123457;0.0121951219512195;0.0120481927710843;0.0119047619047619;0.0117647058823529;0.0116279069767442;0.0114942528735632;0.0113636363636364;0.0112359550561798;0.0111111111111111;0.0109890109890110;0.0108695652173913;0.0107526881720430;0.0106382978723404;0.0105263157894737;0.0104166666666667;0.0103092783505155;0.0102040816326531;0.0101010101010101;0.0100000000000000];

Uncorrelated_variance=[1,0.333333333333333,0.200000000000000,0.142857142857143,0.111111111111111,0.0909090909090909,0.0769230769230769,0.0666666666666667,0.0588235294117647,0.0526315789473684,0.0476190476190476,0.0434782608695652,0.0400000000000000,0.0370370370370370,0.0344827586206897,0.0322580645161290,0.0303030303030303,0.0285714285714286,0.0270270270270270,0.0256410256410256,0.0243902439024390,0.0232558139534884,0.0222222222222222,0.0212765957446809,0.0204081632653061,0.0196078431372549,0.0188679245283019,0.0181818181818182,0.0175438596491228,0.0169491525423729,0.0163934426229508,0.0158730158730159,0.0153846153846154,0.0149253731343284,0.0144927536231884,0.0140845070422535,0.0136986301369863,0.0133333333333333,0.0129870129870130,0.0126582278481013,0.0123456790123457,0.0120481927710843,0.0117647058823529,0.0114942528735632,0.0112359550561798,0.0109890109890110,0.0107526881720430,0.0105263157894737,0.0103092783505155,0.0101010101010101,0.00990099009900990,0.00970873786407767,0.00952380952380953,0.00934579439252336,0.00917431192660551,0.00900900900900901,0.00884955752212389,0.00869565217391304,0.00854700854700855,0.00840336134453782,0.00826446280991736,0.00813008130081301,0.00800000000000000,0.00787401574803150,0.00775193798449612,0.00763358778625954,0.00751879699248120,0.00740740740740741,0.00729927007299270,0.00719424460431655,0.00709219858156028,0.00699300699300699,0.00689655172413793,0.00680272108843537,0.00671140939597315,0.00662251655629139,0.00653594771241830,0.00645161290322581,0.00636942675159236,0.00628930817610063,0.00621118012422360,0.00613496932515337,0.00606060606060606,0.00598802395209581,0.00591715976331361,0.00584795321637427,0.00578034682080925,0.00571428571428571,0.00564971751412429,0.00558659217877095,0.00552486187845304,0.00546448087431694,0.00540540540540541,0.00534759358288770,0.00529100529100529,0.00523560209424084,0.00518134715025907,0.00512820512820513,0.00507614213197970,0.00502512562814070];


figure(1); hold on;box on; grid on;

plot(M,variance_c01,'b--','LineWidth',1);
plot(M,variance_c05,'r-.','LineWidth',1);
plot(M,Uncorrelated_variance,'k-','LineWidth',1);

xlabel('Number of BS antennas (N)');
ylabel('Variance');

 xlim([0 128])

fig_1=legend('P-DoF, c=0.1', 'P-DoF, c=0.5','Uncorrelated fading' );
legend boxoff 


 
 
%% P-DoF Normalized eigenvalue
 N=128;

Lambda_save_pdof_01=[9.84615384615387,9.84615384615386,9.84615384615386,9.84615384615386,9.84615384615385,9.84615384615385,9.84615384615385,9.84615384615384,9.84615384615384,9.84615384615384,9.84615384615384,9.84615384615383,9.84615384615382,5.20711938576100e-15,3.35762908262033e-15,2.28415274619184e-15,1.86836434342195e-15,1.86411764869656e-15,1.68443613612626e-15,1.65145580075635e-15,1.41915913035836e-15,1.38044787306465e-15,1.25298208649041e-15,1.21150423098177e-15,1.18540317383705e-15,1.17338551233599e-15,1.13674467934111e-15,1.10425380567684e-15,1.07135805067624e-15,1.02186945585627e-15,9.56182446252969e-16,9.12242960856626e-16,8.82172864322734e-16,8.57422780276075e-16,8.21638462251699e-16,7.90481378767023e-16,7.68158082329261e-16,7.13358007574833e-16,7.02919059216397e-16,6.66336887215492e-16,6.44950718389585e-16,6.06814434632348e-16,5.33378020568195e-16,5.09917207522054e-16,5.03039969200908e-16,5.01559476091113e-16,4.88174280712848e-16,4.56608217660108e-16,4.55192480602077e-16,3.92527605539992e-16,3.70009851382533e-16,3.62888748782901e-16,3.12693099259536e-16,3.05180609800958e-16,2.96059126298746e-16,2.38540810281397e-16,2.36002193132098e-16,2.16396573449638e-16,2.03798319981536e-16,1.50146949593041e-16,1.47772362394706e-16,1.32470480899985e-16,7.28303674912544e-17,4.68520349348854e-17,3.82281526708996e-17,2.24497811627577e-17,-6.11713650172782e-18,-3.12728377175685e-17,-6.27733620858141e-17,-8.35753673108740e-17,-8.49166477063571e-17,-9.69818075997032e-17,-1.41279061259022e-16,-1.86137353444051e-16,-1.95882582326388e-16,-2.08699274644404e-16,-2.13389189437445e-16,-2.20372572831383e-16,-2.54809824068194e-16,-3.45104799403133e-16,-3.46583600146977e-16,-3.76141553098368e-16,-3.90235631537681e-16,-3.90580405672913e-16,-4.06596302969552e-16,-4.69940538474194e-16,-4.78094982836337e-16,-5.01045083632667e-16,-5.24381265188920e-16,-5.35396684098182e-16,-5.81638288926403e-16,-6.02312679146993e-16,-6.45879064645064e-16,-6.59990646932628e-16,-6.63662649563158e-16,-7.13840343795005e-16,-7.33053962195362e-16,-7.77143696012396e-16,-7.97672249361963e-16,-7.98709302422151e-16,-8.22525538996431e-16,-9.22326635008330e-16,-9.50893181118151e-16,-9.97765554251213e-16,-1.04280539011544e-15,-1.04672804161526e-15,-1.04959720229535e-15,-1.08412374388765e-15,-1.13871873369443e-15,-1.21552926910391e-15,-1.21744124294811e-15,-1.33724504201995e-15,-1.34400734465922e-15,-1.41571192924621e-15,-1.46364002627059e-15,-1.57509734490664e-15,-1.58111839101856e-15,-1.63595339119186e-15,-1.85907064040248e-15,-1.99006952253128e-15,-2.16305738444471e-15,-2.31243005821582e-15,-2.54173694112506e-15,-2.55191524065048e-15,-2.64412530537183e-15,-3.56062452006131e-15,-4.92098783131884e-15,-5.56925109860798e-15];
Lambda_save_pdof_05=[2.00000000000001,2.00000000000001,2.00000000000001,2.00000000000001,2.00000000000001,2.00000000000000,2.00000000000000,2.00000000000000,2.00000000000000,2.00000000000000,2.00000000000000,2.00000000000000,2.00000000000000,2.00000000000000,2.00000000000000,2.00000000000000,2.00000000000000,2.00000000000000,2.00000000000000,2.00000000000000,2.00000000000000,2.00000000000000,2.00000000000000,2.00000000000000,2.00000000000000,2.00000000000000,2.00000000000000,2.00000000000000,2.00000000000000,2.00000000000000,2,2,2,2,2.00000000000000,2.00000000000000,2.00000000000000,2.00000000000000,2.00000000000000,2.00000000000000,2.00000000000000,2.00000000000000,2.00000000000000,2.00000000000000,2.00000000000000,2.00000000000000,2.00000000000000,2.00000000000000,2.00000000000000,2.00000000000000,2.00000000000000,2.00000000000000,2.00000000000000,2.00000000000000,2.00000000000000,2.00000000000000,2.00000000000000,2.00000000000000,2.00000000000000,2.00000000000000,2.00000000000000,1.99999999999999,1.99999999999999,1.99999999999999,2.84195503441833e-15,2.51184247169689e-15,1.87964809414120e-15,1.81294181937279e-15,1.59775014063804e-15,1.37552886171535e-15,1.36172200267049e-15,1.20422534411525e-15,1.09771248369014e-15,1.02813946256237e-15,9.84545191613334e-16,9.37796035848966e-16,8.86306930402929e-16,8.08350064159069e-16,7.90062883058413e-16,7.24849859265462e-16,7.18470921257699e-16,5.33217291177935e-16,4.85846633469207e-16,3.83640635588579e-16,3.22379959271907e-16,3.14455613543608e-16,2.92734552042430e-16,2.42779184567249e-16,1.77308392079346e-16,1.70362032509234e-16,1.42632378628858e-16,1.24476891434058e-16,6.98104906902267e-17,5.03069808033274e-17,2.14760463385183e-17,-1.07258323694796e-17,-2.25514051876985e-17,-3.14079425674026e-17,-3.21651325860092e-17,-4.16310009956139e-17,-1.16531017004172e-16,-1.39141580721378e-16,-2.08170094467048e-16,-2.24488834771560e-16,-2.80632865740007e-16,-3.02768123595322e-16,-3.44382555905318e-16,-4.19068419212452e-16,-5.61028089537473e-16,-6.74296405516662e-16,-7.26247645993216e-16,-7.79340657586703e-16,-8.11385279478999e-16,-9.10371873641207e-16,-9.79431426372920e-16,-1.06712562819838e-15,-1.08676825087293e-15,-1.11929975162383e-15,-1.27052309162776e-15,-1.27080227432739e-15,-1.35702516790791e-15,-1.36785289813931e-15,-1.36798798822161e-15,-1.40127707795453e-15,-1.57891921626624e-15,-1.67728842803919e-15,-1.91839714118205e-15,-2.42833024793678e-15];

figure(2);hold on; box on;  grid on;
set(gca,'YScale','Log'), %grid on
plot(1:N,(Lambda_save_pdof_01),'b--','LineWidth',1.4);
plot(1:N,(Lambda_save_pdof_05),'r-.','LineWidth',1.4);

xlabel('Eigenvalue number in decreasing order','FontSize',12);
ylabel('Normalized eigenvalue [dB]','FontSize',12);

fig_2=legend('P-DoF, c=0.1', 'P-DoF, c=0.5');
legend boxoff 


%% CDF p-DoF
figure(3);hold on; box on;  grid on;

Plot_R_1=cdfplot((Lambda_save_pdof_01));
Plot_R_2=cdfplot((Lambda_save_pdof_05));

set(Plot_R_1,'LineWidth',1.4)
 set(Plot_R_2,'LineWidth',1.4)

 fig_3=legend('P-DoF, c=0.1', 'P-DoF, c=0.5');
legend boxoff 
xlabel('Eigenvalue number in decreasing order','FontSize',12);
ylabel('CDF','FontSize',12);

 


%% Exp variance
% r=0.9
variance_r09=[1;0.839133333333333;0.736131936800000;0.654589879456367;0.587617834267343;0.531680338397414;0.484415336525016;0.444096482167541;0.409412224701653;0.379344983992056;0.353094231480691;0.330023478725986;0.309622121477490;0.291477258145903;0.275252519609614;0.260671969610244;0.247507741937641;0.235570468824063;0.224701816018589;0.214768621551302;0.205658264392808;0.197274982692110;0.189536929753481;0.182373806569850;0.175724947509149;0.169537764122979;0.163766473490162;0.158371053807808;0.153316382400736;0.148571520891743;0.144109119666076;0.139904919498475;0.135937332682515;0.132187089504548;0.128636938660794;0.125271392394943;0.122076508863609;0.119039705616567;0.116149599183596;0.113395866648360;0.110769125807340;0.108260831093664;0.105863182919270;0.103569048475866;0.101371892352514;0.0992657155890171;0.0972450020001223;0.0953046707845332;0.0934400345815850;0.0916467622626868;0.0899208458486520;0.0882585710314099;0.0866564908521894;0.0851114021504532;0.0836203244505510;0.0821804809978337;0.0807892816941173;0.0794443077149662;0.0781432976191770;0.0768841347848004;0.0756648360266585;0.0744835412681026;0.0733385041551351;0.0722280835143454;0.0711507355676815;0.0701050068271494;0.0690895276013140;0.0681030060531457;0.0671442227554755;0.0662120256962095;0.0653053256906296;0.0644230921626658;0.0635643492610368;0.0627281722797096;0.0619136843552629;0.0611200534165230;0.0603464893643080;0.0595922414613125;0.0588565959141134;0.0581388736310244;0.0574384281410777;0.0567546436608011;0.0560869332967042;0.0554347373725023;0.0547975218711062;0.0541747769823061;0.0535660157478887;0.0529707727966533;0.0523886031624519;0.0518190811789708;0.0512617994455099;0.0507163678584997;0.0501824127039370;0.0496595758063196;0.0491475137300226;0.0486458970293875;0.0481544095440961;0.0476727477366727;0.0472006200692089;0.0467377464166277];
variance_r05=[1;0.458333333333333;0.297812500000000;0.219955755739796;0.174211290147569;0.144168964102249;0.122945430716114;0.107160493830840;0.0949634755864920;0.0852570021545180;0.0773494583018397;0.0707834488552825;0.0652444444444444;0.0605090687395214;0.0564143215748448;0.0528384784368135;0.0496888072645649;0.0468934240362812;0.0443957470984498;0.0421506318942217;0.0401216207284024;0.0382789495823568;0.0365980795610425;0.0350585986620391;0.0336433893285205;0.0323379896620958;0.0311300977018314;0.0300091827364555;0.0289661776273041;0.0279932331067062;0.0270835199617785;0.0262310685591109;0.0254306377383300;0.0246776069899260;0.0239678872319074;0.0232978465472018;0.0226642480348617;0.0220641975308642;0.0214950994171773;0.0209546190959426;0.0204406509847754;0.0199512911082079;0.0194848135332564;0.0190396500344974;0.0186143724838334;0.0182076775483369;0.0178183733508049;0.0174453678054786;0.0170876583885405;0.0167443231416295;0.0164145127384026;0.0160974434704287;0.0157923910304863;0.0154986849894702;0.0152157038782744;0.0149428707987267;0.0146796494983510;0.0144255408527620;0.0141800797071452;0.0139428320347747;0.0137133923760520;0.0134913815262814;0.0132764444444444;0.0130682483587189;0.0128664810474798;0.0126708492771077;0.0124810773801672;0.0122969059594574;0.0121180907051225;0.0119444013134816;0.0117756204975158;0.0116115430800746;0.0114519751618444;0.0112967333569860;0.0111456440901061;0.0109985429488960;0.0108552740873643;0.0107156896751069;0.0105796493885260;0.0104470199403153;0.0103176746438966;0.0101914930098151;0.0100683603713907;0.00994816753718112;0.00983081046804305;0.00971618997678297;0.00960421144857644;0.00949478458049886;0.00938782313866101;0.00928324473157655;0.00918097059850974;0.00908092541166087;0.00898303709114519;0.00888723663181039;0.00879345794101820;0.00870163768658875;0.00861171515417267;0.00852363211337570;0.00843733269201588;0.00835276325794242];


figure(4); hold on;box on; grid on;

plot(M,variance_r09,'b--','LineWidth',1);
plot(M,variance_r05,'r-.','LineWidth',1);
plot(M,Uncorrelated_variance,'k-','LineWidth',1);

xlabel('Number of BS antennas (N)');
ylabel('Variance');

 xlim([0 128])

 fig_4=legend('Exponential, r=0.9', 'Exponential, r=0.5', 'Uncorrelated fading');
legend boxoff 


%% Exp Normalized eigenvalue

Lambda_save_exp_09=[18.2473407948659,16.2870699326885,13.7685308416441,11.2677906158074,9.09240919326944,7.32610233247939,5.93790733043054,4.85950541852865,4.02170695379337,3.36670634609535,2.84977631878748,2.43741544442131,2.10482101315684,1.83364701406496,1.61025800769967,1.42444015851280,1.26847108190954,1.13645379321060,1.02383968259652,0.927085309289734,0.843403742984201,0.770582905247496,0.706851666747944,0.650780236948839,0.601205383124916,0.557173783629329,0.517898742613167,0.482726835897285,0.451112001785783,0.422595259601184,0.396788716569791,0.373362867783084,0.352036443758732,0.332568242919219,0.314750521118901,0.298403610534698,0.283371515236877,0.269518287305829,0.256725030291585,0.244887409621021,0.233913574790171,0.223722417704058,0.214242106724339,0.205408847881681,0.197165834073139,0.189462350472875,0.182253010275191,0.175497099595576,0.169158014133758,0.163202773249356,0.157601599567948,0.152327554241737,0.147356219627093,0.142665422483871,0.138234991905961,0.134046547104489,0.130083310920632,0.126329945573131,0.122772407669410,0.119397819947423,0.116194357583143,0.113151147208062,0.110258177042327,0.107506216770201,0.104886745972146,0.102391890087460,0.100014363017507,0.0977474155960127,0.0955847892526447,0.0935206742817767,0.0915496722021382,0.0896667617566738,0.0878672681569895,0.0861468352244294,0.0845014001212241,0.0829271704011484,0.0814206031405004,0.0799783859376002,0.0785974195929637,0.0772748023032956,0.0760078152208590,0.0747939092459777,0.0736306929346832,0.0725159214160877,0.0714474862251787,0.0704234059665511,0.0694418177332955,0.0685009692129904,0.0675992114196005,0.0667349919961951,0.0659068490388322,0.0651134053968134,0.0643533634088457,0.0636255000385219,0.0629286623760093,0.0622617634759457,0.0616237785043380,0.0610137411697748,0.0604307404165239,0.0598739173591271,0.0593424624399404,0.0588356127927329,0.0583526497969600,0.0578928968086854,0.0574557170553630,0.0570405116828109,0.0566467179437253,0.0562738075180111,0.0559212849560539,0.0555886862368257,0.0552755774334234,0.0549815534792875,0.0547062370289414,0.0544492774076307,0.0542103496447525,0.0539891535864218,0.0537854130829531,0.0535988752474282,0.0534293097819012,0.0532765083681202,0.0531402841199853,0.0530204710952478,0.0529169238642575,0.0528295171338198,0.0527581454244933,0.0527027227998969,0.0526631826468320,0.0526394775052574];
Lambda_save_exp_05=[2.99655335961910,2.98626204111668,2.96927016558023,2.94581241977356,2.91620614972447,2.88084098644669,2.84016661622339,2.79467937841684,2.74490838616877,2.69140182442359,2.63471399561021,2.57539356951143,2.51397336482245,2.45096185919641,2.38683650333542,2.32203881084305,2.25697111365424,2.19199481436274,2.12742993067773,2.06355571085125,2.00061209855682,1.93880183736035,1.87829302475276,1.81922195030677,1.76169607910360,1.70579706803607,1.65158372745909,1.59909486299974,1.54835195167625,1.49936162266326,1.45211792617114,1.40660438422240,1.36279582493722,1.32066000764442,1.28015905007804,1.24125067144326,1.20388926654375,1.16802682672141,1.13361372328880,1.10059936861886,1.06893276923846,1.03856298426775,1.00943950144108,0.981512541802796,0.954733303038332,0.929054150309507,0.904428762434470,0.880812240298985,0.858161183513690,0.836433740542894,0.815589636823251,0.795590184761462,0.776398278944272,0.757978379405639,0.740296485369104,0.723320101511995,0.707018198476315,0.691361169073372,0.676320781390307,0.661870129801792,0.647983584715153,0.634636741728004,0.621806370750818,0.609470365539604,0.597607693993348,0.586198349494712,0.575223303508688,0.564664459600597,0.554504608990533,0.544727387724706,0.535317235513943,0.526259356264996,0.517539680310242,0.509144828325292,0.501062076911208,0.493279325807991,0.485785066698253,0.478568353554171,0.471618774476611,0.464926424972368,0.458481882613666,0.452276183023096,0.446300797126951,0.440547609620240,0.435008898587467,0.429677316224431,0.424545870607711,0.419607908460146,0.414857098862436,0.410287417862831,0.405893133938899,0.401668794267318,0.397609211759656,0.393709452824110,0.389964825815139,0.386370870134854,0.382923345951928,0.379618224505610,0.376451678964198,0.373420075809037,0.370519966716737,0.367748080913917,0.365101317980220,0.362576741076874,0.360171570579357,0.357883178094121,0.355709080840514,0.353646936380274,0.351694537678074,0.349849808477709,0.348110798979499,0.346475681805511,0.344942748240092,0.343510404734128,0.342177169662259,0.340941670323123,0.339802640173447,0.338758916287557,0.337809437034595,0.336953239966384,0.336189459909583,0.335517327256351,0.334936166448408,0.334445394649913,0.334044520605208,0.333733143677997,0.333510953069090,0.333377727210396];


figure(5);hold on; box on;  grid on;
set(gca,'YScale','Log'), %grid on
plot(1:N,(Lambda_save_exp_09),'b--','LineWidth',1.4);
plot(1:N,(Lambda_save_exp_05),'r-.','LineWidth',1.4);

xlabel('Eigenvalue number in decreasing order','FontSize',12);
ylabel('Normalized eigenvalue [dB]','FontSize',12);

fig_5=legend('Exponential, r=0.9', 'Exponential, r=0.5');

legend boxoff 


%% Exponential CDF
figure(6);hold on; box on;  grid off;

Plot_R_1=cdfplot((Lambda_save_exp_09));
Plot_R_2=cdfplot((Lambda_save_exp_05));

set(Plot_R_1,'LineWidth',1.4)
 set(Plot_R_2,'LineWidth',1.4)

fig_66=legend('Exponential, r=0.9', 'Exponential, r=0.5');
legend boxoff 
xlabel('Eigenvalue number in decreasing order','FontSize',12);
ylabel('CDF','FontSize',12);


%% Weichselberger variance


variance_alpha066=[1;0.220735043541600;0.187027087878253;0.186087238383042;0.181947208143990;0.182984006446568;0.183285795772979;0.181292287415383;0.181739287449685;0.182710048116567;0.185314220406779;0.186688008736311;0.185388451588317;0.182539716061303;0.182125717856392;0.184201628988069;0.185474019750112;0.183341850178219;0.182169767774316;0.185321235235316;0.180968099057045;0.185397883531238;0.182457335084389;0.186303123679959;0.181008017210003;0.183631975197909;0.183881655797109;0.186730981372315;0.182880274897923;0.185339887875061;0.186523744702865;0.183813497762256;0.182372029189909;0.183737583311070;0.185853282237413;0.183661000396239;0.185621927436377;0.180613899720807;0.182797939446823;0.181797020167061];
variance_alpha088=[1;0.171996211151379;0.103362752807833;0.0795575319092110;0.0703353905329181;0.0655861058382158;0.0645281638490683;0.0627592332871093;0.0621513711377373;0.0610921963648816;0.0628699992673219;0.0612168048589331;0.0616171915949166;0.0627646148403594;0.0616296264207870;0.0610660840522972;0.0617986238937085;0.0607763699139690;0.0621445014546147;0.0619924593724104;0.0619371898023451;0.0610600917768672;0.0608503245726211;0.0613138355262607;0.0619551144928520;0.0606990322799813;0.0614199659687704;0.0610370579117639;0.0613151682704586;0.0611191847118250;0.0621560586409005;0.0616450403066034;0.0610807202082746;0.0593948533448132;0.0610607470831528;0.0612461537081380;0.0607562558512127;0.0615489771833804;0.0616078261953126;0.0602380073769746];


figure(7); hold on;box on; grid on;

plot(1:5:200,variance_alpha066,'b--','LineWidth',1);
plot(1:5:200,variance_alpha088,'r-.','LineWidth',1);
plot(M,Uncorrelated_variance,'k-','LineWidth',1);

xlabel('Number of BS antennas (N)');
ylabel('Variance');

 fig_6=legend('Weichselberger, \alpha=0.66', 'Weichselberger, \alpha=0.88','Uncorrelated fading');
legend boxoff 
%
 xlim([0 128])

 
 %% Weichselberger Normalized eigenvalue
 
 
Lambda_save_Weich_066=[40.2341824298168,27.5136861040146,19.2246233888924,13.1823919610602,8.94701772050857,6.56627856312400,4.10418496813444,2.77724556842032,1.92526665583584,1.14067843800968,0.788450249309452,0.531146077296462,0.343032867671420,0.240275263932111,0.171227495886799,0.102641102730600,0.0706242949890031,0.0458610778805329,0.0309378341797363,0.0211978199726972,0.0126408495441440,0.00920776301309321,0.00621451843296361,0.00374444620966350,0.00239345374913600,0.00160731624499280,0.00112312733132104,0.000719034549478669,0.000477906186632739,0.000314038223924035,0.000205723322137161,0.000128674944059744,9.28449765802134e-05,6.24699717581837e-05,4.04226766676741e-05,2.69595540634664e-05,1.78241217796427e-05,1.13459782955418e-05,7.06487833282471e-06,4.86592854665199e-06,3.08285334396174e-06,2.14275563980684e-06,1.46343226354877e-06,9.55805478103828e-07,6.06740158038198e-07,4.33759330251747e-07,2.72077587435955e-07,1.75428362922702e-07,1.16311908969694e-07,7.71703632131888e-08,4.69405798221635e-08,3.12149704982736e-08,2.14677762176080e-08,1.37282233781195e-08,1.04750073454712e-08,6.27060226648012e-09,4.03180613697218e-09,2.78882222447705e-09,1.71812314800422e-09,1.21833149354331e-09,7.53494011233651e-10,5.47498188996838e-10,3.42350883639645e-10,2.26020786797234e-10,1.46565102547629e-10,9.89306398895520e-11,6.45547736100342e-11,4.46190133103045e-11,2.82022232193071e-11,1.88530413197735e-11,1.30570823266188e-11,8.20314351432493e-12,5.26333432057507e-12,3.51684022408084e-12,2.21593638163054e-12,1.57378424432483e-12,1.00403960408436e-12,7.14032850012134e-13,4.56094769426589e-13,2.94330506871463e-13,1.98379568025785e-13,1.30439354162683e-13,8.58392739794409e-14,5.83591826921139e-14,3.89847292578641e-14,2.44065881072781e-14,1.46498490570884e-14,1.09968801900941e-14,7.20026642504112e-15,4.43064676020441e-15,2.89221937795604e-15,2.08151531296776e-15,1.37383986363788e-15,8.40969419483034e-16,5.48102820834272e-16,3.59204646376087e-16,2.59203676932071e-16,1.62670640500231e-16,1.07177677616328e-16,7.17036722485526e-17,4.94115289964050e-17,3.00505093762654e-17,2.12004908989219e-17,1.45250372159586e-17,8.92350527247979e-18,6.19663443637608e-18,3.90222887658147e-18,2.65824623002054e-18,1.75888742464571e-18,1.17185758130400e-18,7.41532816572140e-19,5.20502745541462e-19,3.43559066978641e-19,2.26589409708973e-19,1.42672477084033e-19,9.54448432426308e-20,6.35153664621867e-20,4.13459447097883e-20,2.84593493213391e-20,1.84510053203611e-20,1.17589064319389e-20,8.41532061340823e-21,5.33021843975801e-21,3.14601681221675e-21,2.28751609557454e-21,1.49493722419312e-21,9.54552362102479e-22,6.30698602847812e-22];
Lambda_save_Weich_088=[15.0817629474228,13.3581043889902,11.9631497811929,10.2769178613793,8.84396514729131,8.00263738733248,7.40493822834558,6.35712770162012,5.52678258528645,4.84435982797900,4.17031746883385,3.80730015603299,3.44886316924775,2.97413185327547,2.54770601657063,2.23733315662102,2.11982645969746,1.83288448309643,1.54091020939235,1.44117406857463,1.19869458527132,1.03698071644300,0.924397330037376,0.881109586483430,0.745357234461773,0.642387462409440,0.581273008287500,0.490915758499242,0.449366072563950,0.380681208139303,0.340612591459912,0.294978814418462,0.255074562187963,0.236452760692373,0.220494325958533,0.189402451204808,0.158781817803064,0.145858763163369,0.120455212848592,0.111628888419442,0.100221001268377,0.0870469342407499,0.0783816287722295,0.0675173638260145,0.0580567801549362,0.0509762371856085,0.0462904645389882,0.0381570984535655,0.0342997981968730,0.0297174212019547,0.0277967416903786,0.0238396781735313,0.0201024959577582,0.0183425556713143,0.0160009641326004,0.0148375521608414,0.0117301283302131,0.0106837407901474,0.00988156355874153,0.00830173276711872,0.00751652031388412,0.00650785204841596,0.00590192245866303,0.00527402000084536,0.00468006845689028,0.00391389230784449,0.00329340891192805,0.00309048478362597,0.00275335024158182,0.00240731044866173,0.00210360167593836,0.00179144126863819,0.00163085642490649,0.00140943120479900,0.00131936714037095,0.00118047916204794,0.000921573290857596,0.000846367755184762,0.000772618262913770,0.000633595475718704,0.000574585653737407,0.000493531077709080,0.000457246050659528,0.000398192590746435,0.000321263370626626,0.000287309823952496,0.000272968754878450,0.000248024013394209,0.000207399554385944,0.000183718502899331,0.000164230776888803,0.000140109187327525,0.000120750745619567,0.000112326265088570,9.78316616503084e-05,8.36710408274503e-05,7.29171261760022e-05,6.43502931299697e-05,6.00069852058629e-05,4.91693006695272e-05,4.34380118109526e-05,4.14192247482699e-05,3.40585997811995e-05,2.98488236100296e-05,2.86237547029873e-05,2.27971294804302e-05,2.18898426861648e-05,1.82626401692017e-05,1.54362663765806e-05,1.46191083732932e-05,1.21223923832229e-05,1.14567834125492e-05,9.85305571491499e-06,8.31096081595749e-06,7.80282424192075e-06,6.59713227395689e-06,5.80491718632616e-06,4.70421899577319e-06,4.61955239823647e-06,4.07076102429418e-06,3.45393883421875e-06,3.16678794792676e-06,2.64801472284340e-06,2.40232382102889e-06,2.06871087984856e-06,1.88952962268868e-06,1.59787837921868e-06,1.34239884936588e-06];


figure(1);hold on; box on;  grid on;
set(gca,'YScale','Log'), %grid on
plot(1:N,(Lambda_save_Weich_066),'b--','LineWidth',1.4);
plot(1:N,(Lambda_save_Weich_088),'r-.','LineWidth',1.4);

xlabel('Eigenvalue number in decreasing order','FontSize',12);
ylabel('Normalized eigenvalue [dB]','FontSize',12);

 fig_7=legend('Weichselberger, \alpha=0.66', 'Weichselberger, \alpha=0.88');

legend boxoff 


 %% Weichselberger CDF
 

figure(8);hold on; box on;  grid on;

Plot_R_1=cdfplot((Lambda_save_Weich_066));
Plot_R_2=cdfplot((Lambda_save_Weich_088));

set(Plot_R_1,'LineWidth',1.4)
 set(Plot_R_2,'LineWidth',1.4)

 fig_8=legend('Weichselberger, \alpha=0.66', 'Weichselberger, \alpha=0.88');
legend boxoff 
xlabel('Eigenvalue number in decreasing order','FontSize',12);
ylabel('CDF','FontSize',12);


%% OR variance
M = 1:5:200;

variance_OR_30_5=[1;0.901091160450237;0.730448391155496;0.578817838241020;0.474456016350277;0.402300513479092;0.348559209014359;0.307540634227624;0.275192716179695;0.248935660793822;0.227312052053074;0.209135074626029;0.193652580540822;0.180325734840691;0.168707996704152;0.158507131870340;0.149474504888157;0.141414613620802;0.134186848304750;0.127661982125248;0.121744066921583;0.116354052685947;0.111420528306704;0.106890818347793;0.102716131286373;0.0988554058323749;0.0952762616064839;0.0919473204414361;0.0888438556431196;0.0859440562233449;0.0832275083445891;0.0806782819274223;0.0782809288783165;0.0760220711793761;0.0738905910814811;0.0718754175155274;0.0699675637611070;0.0681587518608727;0.0664411106918943;0.0648082835862470];
variance_OR_30_15=[1;0.314954088561385;0.183820613323186;0.129973958041688;0.100595807125557;0.0820797507436970;0.0693345634408457;0.0600229891577142;0.0529209033001701;0.0473246341822869;0.0428007025079062;0.0390675151788610;0.0359342416836108;0.0332669363488447;0.0309687659679457;0.0289679906424463;0.0272103493392720;0.0256540395763886;0.0242663211379728;0.0230211846636757;0.0218977144424020;0.0208789010234836;0.0199507642261345;0.0191017055349593;0.0183220250896595;0.0176035499975245;0.0169393427716419;0.0163234748841320;0.0157508513253627;0.0152170703082968;0.0147183081567780;0.0142512263301998;0.0138128975313620;0.0134007451553625;0.0130124918377009;0.0126461164818367;0.0122998194691970;0.0119719937472476;0.0116611995814176;0.0113661428097832];

figure(9); hold on;box on; grid on;

plot(M,variance_OR_30_5,'b--','LineWidth',1);
plot(M,variance_OR_30_15,'r-.','LineWidth',1);
plot(1:2:200,Uncorrelated_variance,'k-','LineWidth',1);

xlabel('Number of BS antennas (N)');
ylabel('Variance');

 xlim([0 128])

fig_9=legend('OR, \omega=5^o', 'OR, \omega=15^o','Uncorrelated fading' );
legend boxoff 


%% OR Normalized eigenvalue


Lambda_save_OR_5=[13.7388474051873,13.5702518274880,13.4148627832665,13.2690756760860,13.1312944204366,13.0001160080518,12.8731724200819,12.7363685513406,11.5845052042791,7.48208513516228,2.63254352309379,0.498291387500275,0.0621113945024705,0.00596784113197303,0.000472690104622059,3.17873523856733e-05,1.84670014729412e-06,9.38466636826955e-08,4.21279715936163e-09,1.68399802234932e-10,6.03676239388859e-12,1.95080178515843e-13,1.23375105543138e-14,1.12903903803758e-14,1.05437431043444e-14,1.03058990975320e-14,9.53541764265534e-15,9.33626634436446e-15,7.78512908668966e-15,6.68626249387021e-15,6.22743040302164e-15,6.21869300579144e-15,6.08461835160927e-15,5.91680205336990e-15,5.85953547594878e-15,5.24568939673835e-15,5.06003065373554e-15,4.65698578489117e-15,4.31441839526340e-15,4.17017561257302e-15,4.11672335365243e-15,3.88275907753450e-15,3.54907015731746e-15,3.50049351866905e-15,3.22961699842531e-15,3.12516675941664e-15,2.86185463395872e-15,2.81766759686562e-15,2.71144241947776e-15,2.53334991167151e-15,2.34306887085744e-15,2.29452595749409e-15,2.25926546315185e-15,2.22120079798666e-15,2.14050543636491e-15,1.94491252152790e-15,1.76899220121099e-15,1.64238061302058e-15,1.58019973882699e-15,1.50046052837437e-15,1.28615181269803e-15,1.20508681676023e-15,1.18318269271637e-15,1.14124922978032e-15,1.09149166391783e-15,1.04841901791884e-15,1.01234095100489e-15,1.00728173669697e-15,9.73029286670692e-16,7.71281806840497e-16,4.80936494326702e-16,4.76886379082537e-16,1.31064329771626e-16,-1.56171480556966e-16,-1.58814127624727e-16,-1.88814296912511e-16,-2.92791640256751e-16,-3.41401719507710e-16,-3.73344975100829e-16,-6.14681239125390e-16,-8.25537072857695e-16,-1.00800059430564e-15,-1.22156962978357e-15,-1.26744196351848e-15,-1.29668325533710e-15,-1.46067691299224e-15,-1.49027498429109e-15,-1.83454710749415e-15,-1.99620212612709e-15,-2.05493832417734e-15,-2.08978928244515e-15,-2.10813779689900e-15,-2.33805748766100e-15,-2.46050665953581e-15,-2.72821103484648e-15,-2.99434156884073e-15,-3.00373816435388e-15,-3.03811030511194e-15,-3.23337748747292e-15,-3.30206724253889e-15,-3.61147729969361e-15,-3.68086600119094e-15,-3.76896985096439e-15,-4.23628425780815e-15,-4.38115266904846e-15,-4.39561115956730e-15,-4.52233285912406e-15,-4.66179801575119e-15,-4.86623538251703e-15,-5.01210572284125e-15,-5.05030246757705e-15,-5.10764701053928e-15,-5.48376704066325e-15,-5.53822783382698e-15,-5.74481425859815e-15,-6.05082062862007e-15,-6.08339761600943e-15,-6.55774164123944e-15,-7.08840191753011e-15,-7.47488947096953e-15,-7.47958542542608e-15,-7.97244717284160e-15,-7.97315904398994e-15,-8.08560670094980e-15,-8.55586642398668e-15,-8.65218655537428e-15,-9.48886277060624e-15,-1.00303610571299e-14];
Lambda_save_OR_15=[2.65997892420151,2.63210295102599,2.60596699902511,2.58103712646515,2.55713269624117,2.53415731041535,2.51204474751459,2.49074268152393,2.47020653514074,2.45039676390837,2.43127749500281,2.41281576490222,2.39498104686339,2.37774493002009,2.36108088372704,2.34496407327179,2.32937120870948,2.31428041648474,2.29967112769324,2.28552397913865,2.27182072465827,2.25854415497008,2.24567802477298,2.23320698613540,2.22111652740953,2.20939291704465,2.19802315177110,2.18699490869666,2.17629650091019,2.16591683622543,2.15584537872744,2.14607211280269,2.13658750934379,2.12738249382075,2.11844841589827,2.10977702025299,2.10136041819739,2.09319105964007,2.08526170479388,2.07756539485700,2.07009542060435,2.06284528737188,2.05580867418539,2.04897938358150,2.04235127662285,2.03591818400462,2.02967377752178,2.02361137333559,2.01772361206526,2.01200190208325,2.00643536915153,2.00100865931258,1.99569664103787,1.99044852926254,1.98511689736798,1.96547898372818,1.69652902043661,1.04175609080560,0.413517309570971,0.112158527027856,0.0237399897160531,0.00431709927237062,0.000705569728606427,0.000105702326148636,1.46633565399957e-05,1.89567719447260e-06,2.29441871584024e-07,2.60910976573443e-08,2.79542549481781e-09,2.82839546735775e-10,2.70766608434968e-11,2.45689570970050e-12,2.11981060412047e-13,1.76867925652041e-14,8.29772483861215e-15,7.85877114739609e-15,6.72571665499456e-15,5.60543771538965e-15,5.43928826451933e-15,4.91001989049870e-15,4.40220628619799e-15,4.05000520967080e-15,3.97495001604028e-15,3.74002039353940e-15,3.43993158442804e-15,3.06634910873134e-15,2.73562089469122e-15,2.68675808078800e-15,2.65006943950227e-15,2.40719764789535e-15,2.21558954667730e-15,2.10787754592056e-15,2.08704272126046e-15,1.66038561715474e-15,1.24997802976946e-15,9.41730065922527e-16,8.72638666646476e-16,6.47446041512878e-16,3.91162378597455e-16,3.01583161720611e-16,2.53853765770851e-17,-5.33325132709734e-17,-7.85610058956015e-17,-4.02224046125316e-16,-4.70762243382744e-16,-6.27459667936392e-16,-7.18182358278393e-16,-1.06316189373269e-15,-1.30453716250689e-15,-1.70476671758919e-15,-1.91277623527243e-15,-1.93305238142542e-15,-2.42476334069756e-15,-2.62655680507781e-15,-3.19270514711269e-15,-3.44435732808675e-15,-3.59150685298748e-15,-3.93208901660546e-15,-4.02828538178428e-15,-4.41185464182002e-15,-5.03388211115563e-15,-5.59538146732997e-15,-5.76322435776750e-15,-6.00355329884860e-15,-6.82370084512616e-15,-7.34758537426282e-15,-7.76348565303663e-15,-8.19525288300930e-15];

figure(10);hold on; box on;  grid on;
 

set(gca,'YScale','Log'), %grid on
plot(1:N,(Lambda_save_OR_5),'b--','LineWidth',1.4);
plot(1:N,(Lambda_save_OR_15),'r-.','LineWidth',1.4);

xlabel('Eigenvalue number in decreasing order','FontSize',12);
ylabel('Normalized eigenvalue [dB]','FontSize',12);

fig_10=legend('OR, \omega=5^o', 'OR, \omega=15^o');
legend boxoff 


%% OR CDF

figure(11);hold on; box on;  grid on;
xlim([0 14])
Plot_R_1=cdfplot((Lambda_save_OR_5));
Plot_R_2=cdfplot((Lambda_save_OR_15));

set(Plot_R_1,'LineWidth',1.4)
 set(Plot_R_2,'LineWidth',1.4)

fig_11=legend('OR, \omega=5^o', 'OR, \omega=15^o');
legend boxoff 

xlabel('Eigenvalue number in decreasing order','FontSize',12);
ylabel('CDF','FontSize',12);


%% lap  variance

variance_lap_30_5=[1;0.788143903757014;0.584269509871148;0.453582992994970;0.368186218461114;0.309055884691003;0.265977433731054;0.233296780930369;0.207696282217164;0.187119142329115;0.170228602890703;0.156120622363340;0.144162934563869;0.133900549247391;0.124997936383011;0.117202365408729;0.110319921296325;0.104199377959283;0.0987210893137686;0.0937891705701362;0.0893258886101306;0.0852675673123279;0.0815615518220536;0.0781639259187997;0.0750377734498856;0.0721518384951164;0.0694794816157563;0.0669978586380965;0.0646872685670239;0.0625306313737977;0.0605130664729884;0.0586215499599227;0.0568446339696404;0.0551722154152795;0.0535953442641361;0.0521060636879550;0.0506972760750096;0.0493626301529404;0.0480964254429468;0.0468935310195202];
variance_lap_30_15=[1;0.426478702448449;0.257109482070627;0.183343481547583;0.142348711658311;0.116302387403218;0.0983008427450531;0.0851195487208581;0.0750526498168192;0.0671136973527776;0.0606928183358164;0.0553927744184266;0.0509437534099348;0.0471560788814884;0.0438925261364231;0.0410513714831185;0.0385556108555934;0.0363458807957354;0.0343756818421685;0.0326080746176959;0.0310133431674834;0.0295673111983113;0.0282501089499765;0.0270452556725782;0.0259389666273710;0.0249196232381684;0.0239773637619572;0.0231037635359672;0.0222915823973347;0.0215345634558007;0.0208272716846308;0.0201649633737829;0.0195434795927603;0.0189591587046076;0.0184087642082679;0.0178894248368629;0.0173985844460448;0.0169339598958474;0.0164935055578347;0.0160753832479257];

figure(12); hold on;box on; grid on;

plot(M,variance_lap_30_5,'b--','LineWidth',1);
plot(M,variance_lap_30_15,'r-.','LineWidth',1);
plot(1:2:200,Uncorrelated_variance,'k-','LineWidth',1);

xlabel('Number of BS antennas (N)');
ylabel('Variance');

 xlim([0 128])

fig_120=legend('Lap, \omega=5^o', 'Lap, \omega=15^o','Uncorrelated fading' );
legend boxoff 


%% Lap variance

figure(13); hold on;box on;

plot(M,variance_lap_30_5,'b--','LineWidth',1);
plot(M,variance_lap_30_15,'r-.','LineWidth',1);

xlabel('Number of antennas (N)');
ylabel('Variance');


%% Lap Normalized eigenvalue 
Lambda_save_Lap_5=[16.9215828045207,14.6868993577679,12.7769439591820,11.0947702347034,9.63783953951529,8.36569911127237,7.26249845426422,6.30176985447858,5.46843944253605,4.74361652816178,4.11491587299964,3.56846250762938,3.09451734414620,2.68277336875161,2.32570321282916,2.01561880671982,1.74674093375734,1.51333350431544,1.31096561813238,1.13536673036791,0.983134871474449,0.851101386723542,0.736648475858727,0.637432442123019,0.551437311887420,0.476930643402227,0.412364388290005,0.356452631757312,0.308015864876523,0.266090025217152,0.229787482773568,0.198375685566285,0.171195225563562,0.147683793070180,0.127354768539940,0.109776896263395,0.0945890383314720,0.0814645512276525,0.0701309543883327,0.0603455653494608,0.0518996663572528,0.0446143109396731,0.0383304190163414,0.0329144125580795,0.0282474013210261,0.0242277373563557,0.0207677887196871,0.0177902844081388,0.0152299404680802,0.0130291426102913,0.0111383572893391,0.00951516732410003,0.00812221112546376,0.00692772226273486,0.00590414602081712,0.00502740623140315,0.00427713091820955,0.00363551662910841,0.00308715577212981,0.00261894142672371,0.00221948602755628,0.00187887611265438,0.00158884700848494,0.00134196423757963,0.00113212578379634,0.000953913040660700,0.000802644336219229,0.000674507255939356,0.000566019662662366,0.000474218255245326,0.000396755764759127,0.000331361353662624,0.000276331835957573,0.000229998382207462,0.000191063257532679,0.000158457701178180,0.000131167256548648,0.000108311670628801,8.91830588365812e-05,7.33605418710759e-05,6.03018171213617e-05,4.94375615384937e-05,4.04075398324082e-05,3.26518445926482e-05,2.62892575265385e-05,2.10054112574958e-05,1.66876708833819e-05,1.31882529699284e-05,1.04719363568941e-05,8.13896864203245e-06,6.45919398515175e-06,4.97054663381797e-06,4.12321966858084e-06,2.91228824435738e-06,2.48421117870439e-06,1.86312513569262e-06,1.45261639746184e-06,1.32622020261785e-06,9.00148442545863e-07,7.17250973825113e-07,4.44063255264711e-07,3.55772963463161e-07,3.12833376636722e-07,2.52263797679438e-07,1.90427123984516e-07,1.26276180328231e-07,1.05405692051209e-07,6.52820124542993e-08,5.13117483959643e-08,4.69233578751856e-08,3.37664232881874e-08,2.86546985331008e-08,2.60499013040210e-08,2.18583157401322e-08,8.58236591293948e-09,4.65423326749072e-10,1.66839223018613e-10,-1.38918828188172e-09,-2.04767064508326e-08,-2.31091531301718e-08,-2.48922927898502e-08,-3.01014127222216e-08,-3.80120764930557e-08,-3.98520124528141e-08,-4.73419307444850e-08,-5.33304614109687e-08,-6.70825062875186e-08,-1.53698269414823e-07];
Lambda_save_Lap_15=[6.02569309036613,5.74424757106224,5.48067068667432,5.22754799403395,4.98657522012608,4.75658119404831,4.53717373656957,4.32802439481562,4.12841146397626,3.93816624835038,3.75658422624067,3.58350154743611,3.41830471313481,3.26080841075783,3.11048978864971,2.96715072619804,2.83034035921347,2.69986254063926,2.57531899127139,2.45652720286049,2.34312689626942,2.23495604509455,2.13168243814976,2.03316669182137,1.93909991686879,1.84936361013912,1.76367159166498,1.68192036065435,1.60385063836032,1.52936298008447,1.45823516359027,1.39035495562351,1.32555438785335,1.26368498750449,1.20465591132974,1.14825536641678,1.09449369887765,1.04307203397498,0.994116642706876,0.947236693318865,0.902658864719205,0.859938136896827,0.819332477942197,0.780444418959856,0.743424148255241,0.708091095563951,0.674297539260361,0.642267609794479,0.611399424813637,0.582406706586873,0.554268560005924,0.527986507585875,0.502546034911988,0.478553427251449,0.456068566823356,0.433770020186299,0.416299025786172,0.398055955925053,0.393387506901163,0.372507149441546,0.357744736499416,0.340318972348809,0.327826768075622,0.315480332402667,0.307721208409918,0.286528212627888,0.265482728064766,0.245647254451499,0.227143631748919,0.209951225078288,0.194009887033879,0.179245938307413,0.165581912772659,0.152941306392459,0.141251172023392,0.130441551753982,0.120447705584172,0.111208483325634,0.102667373829288,0.0947719097493958,0.0874725756589405,0.0807243616123707,0.0744861716013964,0.0687194540115632,0.0633882453415141,0.0584589949948689,0.0539017972537751,0.0496891242944582,0.0457941165198889,0.0421942038925791,0.0388644999959918,0.0357885999677066,0.0329441360999679,0.0303148981497056,0.0278849433685782,0.0256397131172212,0.0235648134999667,0.0216492879793202,0.0198769908480021,0.0182411135008750,0.0167306408981933,0.0153367252534380,0.0140489608971524,0.0128606157551684,0.0117643514134048,0.0107529196368977,0.00982056655943125,0.00896103492457220,0.00816913893643740,0.00743919996826289,0.00676788120100863,0.00614882455152891,0.00558023420421907,0.00505760997111990,0.00457732708954185,0.00413592096425239,0.00373098500964416,0.00335996247635987,0.00302016186277651,0.00270944221362526,0.00242556119619525,0.00216669962805017,0.00193170426807195,0.00171917671968901,0.00152863814504702,0.00136150007185051,0.00122051711906682,0.00111905246990089];


figure(14);hold on; box on;  grid on;

set(gca,'YScale','Log'), %grid on
plot(1:N,(Lambda_save_Lap_5),'b--','LineWidth',1.4);
plot(1:N,(Lambda_save_Lap_15),'r-.','LineWidth',1.4);

xlabel('Eigenvalue number in decreasing order','FontSize',12);
ylabel('Normalized eigenvalue [dB]','FontSize',12);

fig_12=legend('lap, \omega=5^o', 'lap, \omega=15^o');
legend boxoff 


%% Lap CDF

figure(15);hold on; box on;  grid on;
 xlim([0 18])
Plot_R_1=cdfplot((Lambda_save_Lap_5));
Plot_R_2=cdfplot((Lambda_save_Lap_15));

set(Plot_R_1,'LineWidth',1.4)
set(Plot_R_2,'LineWidth',1.4)

fig_13=legend('lap, \omega=5^o', 'lap, \omega=15^o');

legend boxoff 
xlabel('Eigenvalue number in decreasing order','FontSize',12);
ylabel('CDF','FontSize',12);


SNRdbvec=[0:5:30];

%% Weich ASR

AR_Weich_low_perfect_CSI=[11.7731310440629,22.9258378637771,37.0037103290107,52.8515400285639,68.8357965594806,85.6715975998087,102.084501770336];
AR_Weich_low=[2.12924480749165,5.87935656905898,12.6518518895873,22.2947112156540,33.3386190708740,45.3253850332178,57.2138603769655];


AR_Weich_high_perfect_CSI=[29.5883942849411,44.8006941272370,60.9260496786570,77.3636945949376,93.9770272278473,110.551990389229,127.124031738928];
AR_Weich_high=[2.72110707132727,5.50791525409445,9.04892778295630,12.8920357034066,16.8284175818676,20.8248019415279,24.7831221254714];


figure(16);hold on; box on;  grid on;
plot( SNRdbvec,AR_Weich_low_perfect_CSI, 'b*-','LineWidth',1.5,'MarkerSize',7.5); 
plot( SNRdbvec,AR_Weich_low, 'bs:','LineWidth',1.5,'MarkerSize',7);

plot( SNRdbvec,AR_Weich_high_perfect_CSI, 'r*-','LineWidth',1.5,'MarkerSize',7);
plot( SNRdbvec,AR_Weich_high, 'rs:','LineWidth',1.5,'MarkerSize',7);

xlabel('\rho_{d} [dB]','FontSize',12);
ylabel('Achievable sum rate (bits/sec/Hz)','FontSize',12);
fig_14=legend('Perfect CSI, Weichselberger, \alpha=0.66','Imperfect CSI, Weichselberger, \alpha=0.66','Perfect CSI, Weichselberger, \alpha=0.88','Imperfect CSI, Weichselberger, \alpha=0.88'); 
set(fig_14,'FontSize',12);
legend boxoff 


%% Weich MSE

MSE_Weich_low_sim=[0.0783413913713158,0.0316444263150489,0.0121850477979167,0.00454058118376085,0.00165385505623733,0.000593418698685017,0.000213441779191513];
MSE_Weich_low_thr=[0.0784900538484861,0.0316678010423520,0.0121549174083496,0.00453973165335515,0.00165838470210009,0.000594020768432845,0.000213518652843293];

MSE_Weich_high_sim=[0.177347500159412,0.0777747052386845,0.0315844630440376,0.0122078801988237,0.00456620564691123,0.00167446534273341,0.000617612380362650];
MSE_Weich_high_thr=[0.177760819813446,0.0780513256331876,0.0315773100073541,0.0122012220346545,0.00456313351158067,0.00167127380792962,0.000617106220006495];


figure(17);hold on; box on;  grid on;
plot( SNRdbvec,MSE_Weich_low_sim, 'b-','LineWidth',1.5,'MarkerSize',7.5); 
plot( SNRdbvec,MSE_Weich_low_thr, 'b*','LineWidth',1.5,'MarkerSize',7);

plot( SNRdbvec,MSE_Weich_high_sim, 'r-','LineWidth',1.5,'MarkerSize',7);
plot( SNRdbvec,MSE_Weich_high_thr, 'rs','LineWidth',1.5,'MarkerSize',7);


set(gca,'YScale','Log');
xlabel('\rho_{d} [dB]','FontSize',12);
ylabel('MSE','FontSize',12);
fig_15=legend('Analytical, Imperfect CSI, Weichselberger, \alpha=0.66', 'Simulated, Imperfect CSI, Weichselberger, \alpha=0.66', 'Analytical, Imperfect CSI, Weichselberger, \alpha=0.88','Simulated, Imperfect CSI, Weichselberger, \alpha=0.88'); 
set(fig_15,'FontSize',10);
legend boxoff 


%% Exp ASR


AR_Exponential_low_perfect_CSI=[29.5969138228005,44.7953372598381,61.1987273363123,77.4389481220714,93.9288468302028,110.487569523368,127.000783713273];
AR_Exponential_low=[6.56603566715967,13.9019194581422,24.7981581132513,36.7799361183124,49.6288161122482,62.7229125703067,75.8261226081122];


AR_Exponential_high_perfect_CSI=[36.1535974740318,51.9495162503620,68.3193877156764,84.8242097614992,101.398165616008,118.004156450156,134.616026768558];
AR_Exponential_high=[6.13417848456763,12.4594503019965,20.3084560769067,28.6054995813844,37.3281311912401,46.1880658949127,54.8709481182447];


figure(18);hold on; box on;  grid on;
plot( SNRdbvec,AR_Exponential_low_perfect_CSI, 'b*-','LineWidth',1.5,'MarkerSize',7.5); 
plot( SNRdbvec,AR_Exponential_low, 'bs:','LineWidth',1.5,'MarkerSize',7);

plot( SNRdbvec,AR_Exponential_high_perfect_CSI, 'r*-','LineWidth',1.5,'MarkerSize',7);
plot( SNRdbvec,AR_Exponential_high, 'rs:','LineWidth',1.5,'MarkerSize',7);

xlabel('\rho_{d} [dB]','FontSize',12);
ylabel('Achievable sum rate (bits/sec/Hz)','FontSize',12);
fig_16=legend('Perfect CSI, Exponential, r=0.9','Imperfect CSI, Exponential, r=0.9','Perfect CSI, Exponential, r=0.5','Imperfect CSI, Exponential, r=0.5'); 
set(fig_16,'FontSize',12);
legend boxoff 


%% Exp MSE

MSE_Exponential_low_sim=[0.250347056480485,0.178475271760759,0.149461517009791,0.139320895660063,0.135999223634354,0.134936604844947,0.134599329296586];
MSE_Exponential_low_thr=[0.251250323459160,0.177762905624897,0.150598515888299,0.138852278854460,0.135582963019979,0.134628615612112,0.134180919523140];


MSE_Exponential_high_sim=[0.535645395628593,0.400469362821707,0.337367487323217,0.314133435543460,0.306390540266919,0.303899804273821,0.303107852261068];
MSE_Exponential_high_thr=[0.536186976534635,0.399780018040828,0.338722554137413,0.313294551895175,0.305865984130382,0.303108587015177,0.302166634015416];


figure(19);hold on; box on;  grid on;
plot( SNRdbvec,MSE_Exponential_low_sim, 'b-','LineWidth',1.5,'MarkerSize',7.5); 
plot( SNRdbvec,MSE_Exponential_low_thr, 'b*','LineWidth',1.5,'MarkerSize',7);

plot( SNRdbvec,MSE_Exponential_high_sim, 'r-','LineWidth',1.5,'MarkerSize',7);
plot( SNRdbvec,MSE_Exponential_high_thr, 'rs','LineWidth',1.5,'MarkerSize',7);

ylim([0.01 1])

set(gca,'YScale','Log');
xlabel('\rho_{d} [dB]','FontSize',12);
ylabel('MSE','FontSize',12);
fig_17=legend('Analytical, Imperfect CSI, Exponential, r=0.1', 'Simulated, Imperfect CSI, Exponential, r=0.1', 'Analytical, Imperfect CSI, Exponential, r=0.5','Simulated, Imperfect CSI, Exponential, r=0.5'); 
set(fig_17,'FontSize',12);
legend boxoff 


%% pdof ASR

AR_Pdof_low_perfect_CSI=[21.7362773725128,36.1703019730634,51.6935778824985,68.4026483202501,84.5672699032324,101.389993556612,117.712871018466];
AR_Pdof_low=[7.40036215123189,15.1008165768219,25.8103682988014,39.1786003619924,53.3484210987130,67.7947279017649,81.8636325917830];


AR_Pdof_high_perfect_CSI=[35.6709064844774,51.5581967598911,67.7762900907812,84.3615993817183,100.871055981534,117.461537682334,134.053078562369];
AR_Pdof_high=[5.57997767602396,10.4752689260881,15.9233786291513,21.7790813747510,27.6637101468552,33.7697343426909,39.6540155783717];


figure(20);hold on; box on;  grid on;
plot( SNRdbvec,AR_Pdof_low_perfect_CSI, 'b*-','LineWidth',1.5,'MarkerSize',7.5); 
plot( SNRdbvec,AR_Pdof_low, 'bs:','LineWidth',1.5,'MarkerSize',7);

plot( SNRdbvec,AR_Pdof_high_perfect_CSI, 'r*-','LineWidth',1.5,'MarkerSize',7);
plot( SNRdbvec,AR_Pdof_high, 'rs:','LineWidth',1.5,'MarkerSize',7);

xlabel('\rho_{d} [dB]','FontSize',12);
ylabel('Achievable sum rate (bits/sec/Hz)','FontSize',12);
fig_18=legend('Perfect CSI, P-DoF, c=0.1','Imperfect CSI, P-DoF, c=0.1','Perfect CSI, P-DoF, c=0.5','Imperfect CSI, P-DoF, c=0.5'); 
set(fig_18,'FontSize',12);
legend boxoff 


%% MSE P-DoF

MSE_Pdof_low_sim=[0.0921985815602837,0.0311174858497852,0.0100541376643464,0.00320140632952093,0.00101459455240771,0.000321065708564606,0.000101552186106093];
MSE_Pdof_low_thr=[0.0927663971373340,0.0308627546822392,0.0101029903928199,0.00316590453610273,0.00100481983774661,0.000317766676561258,0.000100552046527315];


MSE_Pdof_high_sim=[0.333333333333333,0.136527059495814,0.0476190476190476,0.0155652796207471,0.00497512437810944,0.00157864277669111,0.000499750124937591];
MSE_Pdof_high_thr=[0.333516628496344,0.137459760601577,0.0477232332662604,0.0156144490117739,0.00498624328030833,0.00158127389924188,0.000497853838157993];


figure(21);hold on; box on;  grid on;
plot( SNRdbvec,MSE_Pdof_low_sim, 'b-','LineWidth',1.5,'MarkerSize',7.5); 
plot( SNRdbvec,MSE_Pdof_low_thr, 'b*','LineWidth',1.5,'MarkerSize',7);

plot( SNRdbvec,MSE_Pdof_high_sim, 'r-','LineWidth',1.5,'MarkerSize',7);
plot( SNRdbvec,MSE_Pdof_high_thr, 'rs','LineWidth',1.5,'MarkerSize',7);


set(gca,'YScale','Log');
xlabel('\rho_{d} [dB]','FontSize',12);
ylabel('MSE','FontSize',12);
fig_19=legend('Analytical, Imperfect CSI, P-DoF, c-0.1', 'Simulated, Imperfect CSI, P-DoF, c=0.1', 'Analytical, Imperfect CSI, P-DoF, c=0.5','Simulated, Imperfect CSI, P-DoF, c=0.5'); 
set(fig_19,'FontSize',12);
legend boxoff 


%%  OR ASR

AR_OR_As_5_perfect_CSI=[15.3996056542758,27.7456119279059,42.0408046864817,59.3446099244925,74.5121468914908,91.6393480398246,108.088420862814];
AR_OR_As_5=[4.26324492672488,9.84631685279141,19.1460571830169,31.3055895784457,44.1169220986654,58.6266475516695,72.6252143783545];


AR_OR_As_15_perfect_CSI=[35.3955808970946,51.2701381710278,67.6768404845505,84.0472527032507,100.585642558840,117.235926603037,133.715071654422];
AR_OR_As_15=[5.85136894309112,10.9319335101149,16.8270186541634,22.9816980278764,29.1172070614245,35.3899503794938,41.7229038103968];


figure(22);hold on; box on;  grid on;
plot( SNRdbvec,AR_OR_As_5_perfect_CSI, 'b*-','LineWidth',1.5,'MarkerSize',7.5); 
plot( SNRdbvec,AR_OR_As_5, 'bs:','LineWidth',1.5,'MarkerSize',7);

plot( SNRdbvec,AR_OR_As_15_perfect_CSI, 'r*-','LineWidth',1.5,'MarkerSize',7);
plot( SNRdbvec,AR_OR_As_15, 'rs:','LineWidth',1.5,'MarkerSize',7);

xlabel('\rho_{d} [dB]','FontSize',12);
ylabel('Achievable sum rate (bits/sec/Hz)','FontSize',12);
fig_20=legend('Perfect CSI, OR, \omega=5^o','Imperfect CSI, OR, \omega=5^o','Perfect CSI, OR, \omega=15^o','Imperfect CSI, OR, \omega=15^o'); 
set(fig_20,'FontSize',12);
legend boxoff 


%% OR MSE

MSE_OR_As_5_sim=[0.0809518303997681,0.0282496280983917,0.00949916067929406,0.00314741099477182,0.00103546890412402,0.000339826893512528,0.000112061350009160];
MSE_OR_As_5_theory=[0.0803473760727273,0.0278394432934399,0.00947377596250833,0.00318586776175666,0.00102796015002098,0.000341031037661507,0.000113617024872139];


MSE_OR_As_15_sim=[0.313642533761052,0.127286652913245,0.0445386542522724,0.0146864910412641,0.00474335658526533,0.00152188650661368,0.000488761565647293];
MSE_OR_As_15_theory=[0.313004086266601,0.127438702087420,0.0447215278359295,0.0146627813670574,0.00475485573869700,0.00152439765905933,0.000490300567329632];


figure(23);hold on; box on;  grid on;
plot( SNRdbvec,MSE_OR_As_5_sim, 'b-','LineWidth',1.5,'MarkerSize',7.5); 
plot( SNRdbvec,MSE_OR_As_5_theory, 'b*','LineWidth',1.5,'MarkerSize',7);

plot( SNRdbvec,MSE_OR_As_15_sim, 'r-','LineWidth',1.5,'MarkerSize',7);
plot( SNRdbvec,MSE_OR_As_15_theory, 'rs','LineWidth',1.5,'MarkerSize',7);


set(gca,'YScale','Log');
xlabel('\rho_{d} [dB]','FontSize',12);
ylabel('MSE','FontSize',12);
fig_21=legend('Analytical, Imperfect CSI, Lap, \omega=5^o', 'Simulated, Imperfect CSI, Lap, \omega=5^o', 'Analytical, Imperfect CSI, Lap, \omega=15^o','Simulated, Imperfect CSI, Lap, \omega=15^o'); 
set(fig_21,'FontSize',12);
legend boxoff 


%% Lap  ASR 


SNRdbvec=[0:5:30];
AR_lap_As_5_perfect_CSI=[28.1616933436748,43.1371720242396,59.4151031645830,76.0367078009144,92.2781807380138,109.198564196773,125.500681547643];
AR_lap_As_5=[6.83378375761322,13.8917236289291,23.3577085291397,33.3998808262623,43.9105299859043,54.4655854349824,64.8409120248488];


AR_lap_As_15_perfect_CSI=[34.6114316585900,50.3940510578992,66.7156490181161,82.9640804448233,99.7542894012402,116.285683406844,133.056716464112];
AR_lap_As_15=[2.99550112098899,5.78257433087243,9.05795343185470,12.3291097009780,15.8801068361184,19.3511502345522,22.8425007750333];

figure(24);hold on; box on;  grid on;
plot( SNRdbvec,AR_lap_As_5_perfect_CSI, 'b*-','LineWidth',1.5,'MarkerSize',7.5); 
plot( SNRdbvec,AR_lap_As_5, 'bs:','LineWidth',1.5,'MarkerSize',7);

plot( SNRdbvec,AR_lap_As_15_perfect_CSI, 'r*-','LineWidth',1.5,'MarkerSize',7);
plot( SNRdbvec,AR_lap_As_15, 'rs:','LineWidth',1.5,'MarkerSize',7);

xlabel('\rho_{d} [dB]','FontSize',12);
ylabel('Achievable sum rate (bits/sec/Hz)','FontSize',12);
fig_22=legend('Perfect CSI, Lap, \omega=5^o','Imperfect CSI, Lap, \omega=5^o','Perfect CSI, Lap, \omega=15^o','Imperfect CSI, Lap, \omega=15^o'); 
set(fig_22,'FontSize',12);
legend boxoff 


%% MSE lap 

MSE_lap_As_5_sim=[0.161460459996040,0.0705546674508015,0.0297221798194707,0.0136583942840936,0.00797984352799640,0.00610115912469565,0.00549761548217767];
MSE_lap_As_5_theory=[0.160972517627284,0.0705055736872836,0.0298800096026453,0.0136404728096001,0.00802682736476320,0.00608301593206777,0.00548818467228953];


MSE_lap_As_15_sim=[0.309250854146948,0.145560149467951,0.0620843418657399,0.0275719409712973,0.0151862052979987,0.0110710367460384,0.00974734036796526];
MSE_lap_As_15_theory=[0.307751681410712,0.144509202895301,0.0619771368765507,0.0276099429504666,0.0151987701325876,0.0109550517516313,0.00982989127404326];


figure(25);hold on; box on;  grid on;
plot( SNRdbvec,MSE_lap_As_5_sim, 'b-','LineWidth',1.5,'MarkerSize',7.5); 
plot( SNRdbvec,MSE_lap_As_5_theory, 'b*','LineWidth',1.5,'MarkerSize',7);

plot( SNRdbvec,MSE_lap_As_15_sim, 'r-','LineWidth',1.5,'MarkerSize',7);
plot( SNRdbvec,MSE_lap_As_15_theory, 'rs','LineWidth',1.5,'MarkerSize',7);


set(gca,'YScale','Log');
xlabel('\rho_{d} [dB]','FontSize',12);
ylabel('MSE','FontSize',12);
fig_23=legend('Analytical, Imperfect CSI, Lap, \omega=5^o', 'Simulated, Imperfect CSI, Lap, \omega=5^o', 'Analytical, Imperfect CSI, Lap, \omega=15^o','Simulated, Imperfect CSI, Lap, \omega=15^o'); 
set(fig_23,'FontSize',12);
legend boxoff 
