# Supplementary material for: Performance evaluation of frequency division duplex (FDD) massive multiple input multiple output (MIMO) under different correlation models
Source: PeerJ Comput Sci. 2022 Jun 21;8:e1017. doi: 10.7717/peerj-cs.1017 (PMC9299273; doi:10.7717/peerj-cs.1017)
Supplement: Supplemental Information 1 [file peerj-cs-08-1017-s001.zip › variance_exp.m]

clear all; rng('shuffle');  

M = 1:50:500;
variance = zeros(length(M),1);
  for m = 1:length(M)
    N=M(m);
      
      %% exp corr
     r = 0.9;
     Rk = toeplitz(r.^(0:N-1)); % in the UL Tx
% % % %     

    

    variance(m) = real(trace(Rk*Rk)/(trace(Rk)).^2);
     
  end   
   [Uk, Dk,VK] = eig(Rk);
   [lambda_k,pi_k] = sort(diag(Dk),'descend');
      
 
figure(1); hold on;box on;

plot(M,variance,'b--','LineWidth',1);
%plot(M,variance(:,2),'b-.','LineWidth',1);
plot(M,1./M,'k-','LineWidth',1);

xlabel('Number of antennas (M)');
  
  
  
  
  
