# Supplementary material for: Performance evaluation of frequency division duplex (FDD) massive multiple input multiple output (MIMO) under different correlation models
Source: PeerJ Comput Sci. 2022 Jun 21;8:e1017. doi: 10.7717/peerj-cs.1017 (PMC9299273; doi:10.7717/peerj-cs.1017)
Supplement: Supplemental Information 1 [file peerj-cs-08-1017-s001.zip › variance_lap.m]

clear all; rng('shuffle');  

M = 1:50:500;
variance = zeros(length(M),1);
  for m = 1:length(M)
    N=M(m);
      

     
     %% Lap 
     
% % % % % % % 
%         
 AoA=30;
  theta=AoA*pi/180;       
  antennaSpacing = 1/2;
  ASDdeg=15;
%  Compute the ASD in radians based on input
 ASD = ASDdeg*pi/180;
% 
% 
% The correlation matrix has a Toeplitz structure, so we only need to
% compute the first row of the matrix
 firstRow = zeros(N,1);
% 
% 
% Go through all the columns of the first row
for column = 1:N
    
    % Distance from the first antenna
      distance = antennaSpacing*(column-1);
  
       % Set the scale parameter of the Laplace distribution
        LaplaceScale = ASD/sqrt(2);
        
       % Define integrand of (2.23)
        F = @(Delta)exp(1i*2*pi*distance*sin(theta+Delta)).*exp(-abs(Delta)/LaplaceScale)/(2*LaplaceScale);
        
      %  Compute the integral in (2.23) by including 20 standard deviations
        firstRow(column) = integral(F,-20*ASD,20*ASD);
        
    
end
% 
% Compute the spatial correlation matrix by utilizing the Toeplitz structure
 Rk = toeplitz(firstRow);


    variance(m) = real(trace(Rk*Rk)/(trace(Rk)).^2);
     
  end   
   [Uk, Dk,VK] = eig(Rk);
   [lambda_k,pi_k] = sort(diag(Dk),'descend');
      
 
figure(1); hold on;box on;

plot(M,variance,'b--','LineWidth',1);
%plot(M,variance(:,2),'b-.','LineWidth',1);
plot(M,1./M,'k-','LineWidth',1);

xlabel('Number of antennas (M)');
  
  
  
  
  
