# Supplementary material for: Performance evaluation of frequency division duplex (FDD) massive multiple input multiple output (MIMO) under different correlation models
Source: PeerJ Comput Sci. 2022 Jun 21;8:e1017. doi: 10.7717/peerj-cs.1017 (PMC9299273; doi:10.7717/peerj-cs.1017)
Supplement: Supplemental Information 1 [file peerj-cs-08-1017-s001.zip › variance_OR.m]

clear all; rng('shuffle');  

M = 1:50:500;
variance = zeros(length(M),1);
  for m = 1:length(M)
    N=M(m);
      

     
     
     %% OR
%  
         AoA=30;
         theta=AoA*pi/180; 
        
        
        omega=15; % Anguler spread 
       
        D=1;   % Antennas distance 
        
        Delta = omega*pi/180; 
        
        firstRow = zeros(N,1);

         for col = 1:N  
                 Antenndistance = col-1;   
                 F = @(alpha)exp(-1i*2*pi*D*Antenndistance*sin(alpha))/(2*Delta);    
                 firstRow(col) = integral(F,theta-Delta,theta+Delta);  
         end
                 
        Rk=  toeplitz(firstRow,conj(firstRow));
     
     
     
  

    variance(m) = real(trace(Rk*Rk)/(trace(Rk)).^2);
     
  end   
   [Uk, Dk,VK] = eig(Rk);
   [lambda_k,pi_k] = sort(diag(Dk),'descend');
      
 
figure(1); hold on;box on;

plot(M,variance,'b--','LineWidth',1);
%plot(M,variance(:,2),'b-.','LineWidth',1);
plot(M,1./M,'k-','LineWidth',1);

xlabel('Number of antennas (M)');
  
  
  
  
  
