# Supplementary material for: Performance evaluation of frequency division duplex (FDD) massive multiple input multiple output (MIMO) under different correlation models
Source: PeerJ Comput Sci. 2022 Jun 21;8:e1017. doi: 10.7717/peerj-cs.1017 (PMC9299273; doi:10.7717/peerj-cs.1017)
Supplement: Supplemental Information 1 [file peerj-cs-08-1017-s001.zip › variance_P_DoF.m]

% Calculate the variance for P-DoF in the paper 


clear all; rng('shuffle');  

M = 1:50:500;
variance = zeros(length(M),1);
  for m = 1:length(M)
    N=M(m);

   %% P-DoF 
   
    C=0.9;     % This is the parameter that control the correlation (0.9) very high 
     P=C*N;     % This is like Hoydis represent the correlation  
     P=round(P);
     Dk= N/P*diag([diag(eye(P))' zeros(1,N-P)]);
 
     % Generate a Gaussian matrices and take an arbitrary unitary
     AAA=[randn(N,N)+1i*randn(N,N)]/sqrt(2); 
     [U1,S1,Aa]=svd(AAA); %% Take the SVD 
     AA=U1(:,1:P); % Same as the A in hoydis paper    
     Rk=(N/P)*AA*AA';
     Rk=(Rk+Rk')/2; 
    
     
   
    variance(m) = real(trace(Rk*Rk)/(trace(Rk)).^2);
     
  end   
   [Uk, Dk,VK] = eig(Rk);
   [lambda_k,pi_k] = sort(diag(Dk),'descend');
      
 
figure(1); hold on;box on;

plot(M,variance,'b--','LineWidth',1);
%plot(M,variance(:,2),'b-.','LineWidth',1);
plot(M,1./M,'k-','LineWidth',1);

xlabel('Number of antennas (M)');
  
  
  
  
  
